# Supplementary material for: Fabrication and Characterization of Poly (vinyl alcohol) and Chitosan Oligosaccharide-Based Blend Films
Source: Gels. 2021 May 6;7(2):55. doi: 10.3390/gels7020055 (PMC8162339; doi:10.3390/gels7020055)
Supplement: Supplementary file 1 [file gels-07-00055-s001.zip]

Archive with 1 entries (1 files):
- gels-1068609-supplementary.pdf
